# Supplementary material for: Bilingual translations of intensifiers in Dong-A Ilbo’s news about China: A corpus-based discourse analysis approach
Source: PLoS One. 2024 Feb 6;19(2):e0292603. doi: 10.1371/journal.pone.0292603 (PMC10846699; doi:10.1371/journal.pone.0292603)
Supplement: S1 File — (ZIP) [file pone.0292603.s001.zip]

Archive with 15 entries (14 files):
- corpus data/
- corpus data/subcorpus of korean source text.docx
- __MACOSX/corpus data/._subcorpus of korean source text.docx
- corpus data/.DS_Store
- __MACOSX/corpus data/._.DS_Store
- corpus data/subcorpus of title.docx
- __MACOSX/corpus data/._subcorpus of title.docx
- corpus data/total corpus.docx
- __MACOSX/corpus data/._total corpus.docx
- corpus data/subcorpus of English translation.docx
- __MACOSX/corpus data/._subcorpus of English translation.docx
- corpus data/subcorpus of Chinese translation.docx
- __MACOSX/corpus data/._subcorpus of Chinese translation.docx
- corpus data/corpus with tagging.docx
- __MACOSX/corpus data/._corpus with tagging.docx
